# Supplementary material for: Urinary Caffeine Levels in Chinese Children: Insights from Diet, Gender, and Regional Variations
Source: Nutrients. 2025 May 6;17(9):1594. doi: 10.3390/nu17091594 (PMC12073752; doi:10.3390/nu17091594)
Supplement: Supplementary file 1 [file nutrients-17-01594-s001.zip]

Archive with 1 entries (1 files):
- nutrients-3591967-supplementary.pdf
